# Supplementary material for: BRD4 Inhibition as a Strategy to Prolong the Response to Standard of Care in Estrogen Receptor-Positive Breast Cancer
Source: Cancers (Basel). 2023 Aug 11;15(16):4066. doi: 10.3390/cancers15164066 (PMC10452571; doi:10.3390/cancers15164066)
Supplement: Supplementary file 1 [file cancers-15-04066-s001.zip]

Archive with 1 entries (1 files):
- cancers-2506097-supplementary.pdf
